# Supplementary material for: Whole genome nucleosome sequencing identifies novel types of forensic markers in degraded DNA samples
Source: Sci Rep. 2016 May 18;6:26101. doi: 10.1038/srep26101 (PMC4870644; doi:10.1038/srep26101)
Supplement: Supplementary Text S3 [file srep26101-s3.xls]

## Sheet: Sheet1
The 44 forensic common STR markers, their GenBank accession number and chromosomal position in the STR database(http://www.cstl.nist.gov/strbase)
loci	Genbank	Chromosomal position	loci	Genbank	Chromosomal position
FGA	M64982	Chr 4: 155.509 Mb	D21S11	AP000433	Chr 21: 20.554 Mb
SE33	V00481	Chr 6: 88.987 Mb	D22S1045	AL022314	Chr 22: 37.536 Mb
vWA	M25858	Chr 12: 6.093 Mb	DYS19	X77751;AC017019	Y
CSF1PO*	X14720	Chr 5: 149.455 Mb	DYS385	AC022486; Z93950	Y
PENTA D	AP001752	Chr 21: 45.056 Mb	DYS389I/II	AF140635;AC011289	Yq
PENTA E	AC027004	Chr 15: 97.374 Mb	DYS390	AC011289	Y
GATA H4	G42676;AC011751	Y	DYS391 **	G09613;AC011302	Y
TH01**	D00269	Chr 11: 2.192 Mb	DYS392*	G09867;AC06152	Y
TPOX**	M68651	Chr 2: 1.493 Mb	DYS393	G09601;AC006152	Y
D1S1656	G07802	Chr 1: 230.905 Mb	DYS437	AC002992	Y
D2S441	AC079112	Chr 2: 68.239 Mb	DYS438	AC002531	Y
D2S1338	G08202	Chr 2: 218.879 Mb	DYS439	AC002992	Y
D3S1358	AC099539	Chr 3: 45.582 Mb	DYS448	AC025227	Y
D5S818*	AC008512	Chr 5: 123.111 Mb	DYS456	AC010106.2	Y
D7S820	AC004848	Chr 7: 83.789 Mb	DYS458	None	Y
D8S1179*	AF216671	Chr 8: 125.907 Mb	DYS481	None	Y
D10S1248**	AL391869	Chr 10: 131.093 Mb	DYS533	AC053516	Y
D12S391	G08921	Chr 12: 12.450 Mb	DYS549	AC010133	Y
D13S317	AL353628.7	Chr 13: 82.692 Mb	DYS570	AC012068	Y
D16S539*	AC024591	Chr 16: 86.386 Mb	DYS576	AC010104	Y
D18S51**	AP001534	Chr 18: 60.949 Mb	DYS635	AC004772	Y
D19S433	AC008507	Chr 19: 30.416 Mb	DYS643	AC007007	Y
**:lcoi were selected into nucleosome group; *:loci were selected into non-nucleosome group
the STR database didn't provide the GenBank accession number of these two markers:DYS458 and DYS481.
